# Supplementary material for: Copy number variations (CNVs) and karyotyping analysis in males with azoospermia and oligospermia
Source: BMC Med Genomics. 2023 Sep 8;16:213. doi: 10.1186/s12920-023-01652-2 (PMC10485952; doi:10.1186/s12920-023-01652-2)
Supplement: Supplementary file 1 — Supplementary Material 1: Excel 1 [file 12920_2023_1652_MOESM1_ESM.xlsx]

## Sheet: sheet 1
30 males with azoospermia and oligospermia with chromosome 2 microduplication CNVs and the involved all genes.
Cases	Chromosomal location	Start-End position	Size (Mb)	azoospermia	oligospermia	Number of RefSeq Genes	CNVs covered genes	CNVs covered genes
1	dup2p24.3	13540001-14340000	0.80Mb	1		6	NACAP9, et al.	NACAP9,LOC105373438,LOC124907736,LOC107985854,LINCOO276,RNU6-1288P
2	dup(2)(p24.3)	13520001-14340000	0.82Mb	1		7	NACAP9, et al.	LOC105373485,NACAP9,LOC105373438,LOC124907736,LOC107985854,LINC00276,RUN6-1288P
3	dup(2)(p24.3)	13540001-14340000	0.80Mb		1	6	NACAP9, et al.	NACAP9,LOC105373438,LOC124907736,LOC107985854,LINCOO276,RNU6-1288P
4	dup(2)(p24.3)	13540001-14340000	0.8Mb	1		6	NACAP9, et al.	NACAP9,LOC105373438,LOC124907736,LOC107985854,LINCOO276,RNU6-1288P
5	dup(2)(p24.3)	13540001-14340000	0.8Mb		1	6	NACAP9, et al.	NACAP9,LOC105373438,LOC124907736,LOC107985854,LINCOO276,RNU6-1288P
6*	dup(2)(p24.3)	13540001-14300000	0.76Mb		1	6	NACAP9, et al.	NACAP9,LOC105373438,LOC124907736,LOC107985854,LINCOO276,RNU6-1288P
7*	dup(2)(p24.3)	13520000-14340000	0.82Mb		1	7	NACAP9, et al.	LOC105373485,NACAP9,LOC105373438,LOC124907736,LOC107985854,LINC00276,RUN6-1288P
8*	dup(2)(p24.3)	13660001-14340000	0.68Mb		1	4	LINC00276, et al.	LOC105373438,LOC107985854,LINC00276,RUN6-1288P
9	dup(2)(p12)	81160001-81260000	0.10Mb	1		1	ANKRD11P1	ANKRD11P1
10	dup(2)(p16.3)	50980001-52200000	1.22Mb	1		10	NRXN1, et al.	NRXN1,LOC730100,LOC105377627,KNOP1P3,CRYGGP,CCDC12P1,LOC105374597,ZNF863P,LOC124907767,LOC107985766
11*	dup(2)(p22.2)	36820001-37280000	0.46Mb	1		12	STRN, et al.	STRN,RUN6-577P,HEATR5B,GPATCH11,EIF2AK2,ARL14EPP1,SULT6B1,RPL31P16,CEBPZOS,CEBPZ,NDUFAF7,PRKD3
12	dup(2)(p23.3)	24340000_24560000	0.22Mb	1		3	ITSN2, et al.	ITSN2,LOC105374329,NCOA1
13	dup(2)(p24.1)	23020001-23320000	0.3Mb	1		3	LOC107985792, et al.	LOC107985792,LOC107985858,LOC102723389
14*	dup2q12.2q12.3	107160001-108400000	1.24Mb	1		23	GACAT1, et al.	LINC01789,LINC01885,LINC01886,LOC124905955,LOC105373539,GACAT1,RGPD4-AS1,RGPD4,LOC124906057,RPL22P8,SRSF3P5,SLC5A7,LINC01593,ACTP1,LINC01594,SETD6P1,SULT1C3,WASF1P1,SULT1C2,SULT1C2P2,SULT1C2P1,GMCL1P2,SULT1C4
15*	dup(2)(q12.3)	108540001-109000000	0.46Mb		1	8	CCDC138, et al.	LIMS1,LIMS1-AS1,LOC107985802,RPL10P5,RANBP2,CCDC138,RPL39P16,EDAR
16*	dup(2)(q13)	110860000-110980000	0.12Mb	1		2	ACOXL, et al.	ACOXL,RPL5P9
17	dup(2)(q14.2)	120100001_120500000	0.40Mb	1		14	RALB, et al.	EPB41L5,LOC105373582,MTATP6P26,MTCO3P43,MTND3P10,MTND4P26,MTND5P28,TMEM185B,LOC105373583,RALB,LOC105373584,LOC105373989,INHBB,LINC01101
18*	dup(2)(q14.3q21.1)	129280001-130060000	0.78Mb	1		20	RAB6C, et al.	LOC105373612,LOC124906164,LOC105373613,PPIAP65,LOC105373614,LOC124907889,LOC107985945,LINC02572,LOC105373616,PLAC9P1,LINC01856,RPL22P7,RAB6C-AS1,RAB6C,LOC100422513,LOC646674,ARHGAP42P2,FAR2P1,KLF2P1,CYP4F27P
19*	dup(2)(q14.3)	128880001-129240000	0.36Mb	1		0
20*	dup(2)(q21.1q21.2)	132140001-132520000	0.38Mb	1		17	ZNF285CP, et al.	ANKRD30BL,RUN6-1132P,LOC107985804,RNA5-8SP5,LOC110467533,MIR663B,CDC27P1,LOC105373622,RNA28SP,ZNF285CP,LOC124907892,FAM201B,RNU6-175P,LOC124905948,GPR49,MIR9986,YBX1P7
21*	dup2q32.1	188820001-189220000	0.40Mb	1		7	COL3A1, et al.	LOC105373791,COL3A1,MIR1245A,MIR1245B,MIR3606,COL5A2,MIR3129
22	dup(2)(q32.3)	194200001-194860000	0.66Mb	1		5	LINC01821, et al.	LINC01821,LOC105373816,LOC100419812,LOC124906142,LOC105376755,LINC01790
23*	dup(2)(q32.3)	195640001-196160000	0.52Mb	1		7	SLC39A10, et al.	SLC39A10,RNU6-915P,DNAH7,LOC107985972,E2F3P2,LOC100420572,STK17B
24	dup(2)(q32.3)	193620001-194080000	0.46Mb		1	2	SEC61GP1	SEC61GP1
25	dup(2)(q34)	210520001_211140000	0.62Mb		1	4	CPS1, et al.	CPS1,CPS1-IT1,LOC107985978,LOC100420775
26*	dup(2)(q35)	216780001_217140000	0.36Mb	1		12	IGFBP-AS1, et al.	IGFBP-AS1,RPL31P14,RNA5SP120,FABP5P14,LOC124907978,LOC124907979,TNP1,LOC124906118,LOC105373876,LINC01921,LOC105373874,LOC105373873
27*	dup(2)(q36.2)	225880001-226000000	0.12Mb	1		2	LOC105373914, et al.	LOC105373914,LOC107985992
28	dup2q37.3	238120001-238620000	0.50Mb	1		17	HES6, et al.	ESPNL,KLHL30,ERFE,ILKAP,LINC02610,TARDBPP3,HES6,PER2,LOC112268433,TRAF3IP1,RUN6-234P,LOC124908002,ASB1,LOC107986003,LOC100419686,LINC01107,LOC124906130
29*	dup(2)(q37.3)	240620001-241160000	0.54Mb		1	18	AGXT, et al.	GPR35,LOC124908016,LOC100420500,AQP12B,LOC285191,AQP12A,KIF1A,AGXT,MAB21L4,CROCC2,LOC112268440,UICLM,SNED1,LOC107985787,SNED1-AS1,MTERF4
30	dup(2)(q37.3)	238180001-238560000	0.38Mb		1	14	HES6, et al.	ILKAP,LINC02610,TARDBPP3,HES6,PER2,LOC112268433,TRAF3IP1,RUN6-234P,LOC124908002,ASB1,LOC107986003,LOC100419686,LINC01107,LOC124906130

## Sheet: sheet 2
Others chromosomal microdeletion and microduplication CNVs accompanied with chromosome 2 and the involved all genes.
Cases	Chromosomal location	Start-End position	Size (Mb)	Number of RefSeq Genes	CNVs covered genes	All genes of CNVs covered
6*	dup(6)(q22.31)	123120000-123300000	0.18Mb	1	TRDN	TRDN
7*	del(10)(q21.3)	68260000-68560000	0.3Mb	10	SLC25A16, et al.	KRT19P4,PBLD,HNRNPH3,RUFY2,DNA2,RPL26P29,RNA5SP319,SLC25A16,RPL26P27,TMEM14DP
8*	dup(11)(p11.12)	49760001-50440000	0.68Mb	27	OR4A1P, et al.	GRM5P1,TRIM51FP,LOC387770,LOC100652976,TRIM51DP,LOC100287028,OR4A1P,OR4A49P,OR4A18P,OR4A19P,OR4R3P,OR4C13,OR4C12,OR4C48P,OR4C45,OR4C49P,LOC124902810,LOC101060224,GTF2IP11,LOC646797,LOC124902811,PHKG1P3,LOC646801,SEPTIN7P11,LINC02750,GTF2IP15,LOC646813
11*	dup(11)(p11.12)	50320001-50720000	0.40Mb	2	LINC02750, et al.	LINC02750,LOC646813
14*	XXY
15*	dup(7)(q36.1q36.2)	152440001-153360000	0.92Mb	14	ATP5PBP3, et al.	FABP5P3,CCT8L1P,LINC01003,RPS20P19,RNA5SP250,LOC124901846,RPL36AP28,LOC124900247,XRCC2,ATP5PBP3,RN7SL845P,ACTR3B,LOC124901802,LOC102723686
16*	dup(12)(q11q12)	37980001-38440000	0.46Mb	10	AK6P2, et al.	AK6P2,CLUHP8,LOC107984469,RNA5SP358,RNA5SP359,LOC124902916,TUBB8P5,LOC100421618,NF1P12,ALG10B
18*	XXY
19*	dup(5)(q21.1)	99440001-99720000	0.28Mb	3	GUSBP8, et al.	LOC100652833,GUSBP8,LINC02113
20*	del(7)(q11.21)	64680001-65180000	0.50Mb	25	ZNF273, et al.	ZNF107,BNIP3P11,LOC644387,ZNF138,SEPHS1P1,EEF1DP4,ZNF273,LOC441239,VN1R42P,MTDHP1,ERV3-1-ZNF117,ZNF117,VN1R43P,ERV3-1,LOC105375330,RNU6-1229P,LOC105375329,LOC441241,CCT6P3,LOC124901663,SNORA22C,SNORA15B-1,GTF2IP14,LOC124901662,INTS4P1
21*	dup(X)p22.31	6460001-7220000	0.76Mb	7	VCX3A, et al.	VCX3A,LOC124905240,PUDP,RPS27AP17,LOC107987331,STS,MIR4767
	dup(7)q34	141720001-141980000	0.26Mb	21	WEE2, et al.	WEE2-AS1,WEE2,RNU1-82P,SSBP1,TAS2R3,TAS2R4,TAS2R6P,TAS2R5,MTCO1P55,MTND2P5,NMTRQ-TTG2-1,MTND1P3,MYL6P4,PRSS37,OR9A3P,OR9A1P,OR9N1P,OR9A4,CLEC5A,LOC124901761,TAS2R38
23*	dup(X)(p22.31)	6540000-7060000	0.52Mb	4	PUDP, et al.	LOC124905240,PUDP,RPS27AP17,LOC107987331
26*	dup(5)(q21.1)	99440000-99740000	0.30Mb	3	GUSBP8, et al.	LOC100652833,GUSBP8,LINC02113
	del(21)(q22.11)	32080001-32380000	0.30Mb	8	MRAP, et al.	LINC00159,MIS18A,MIS18A-AS1,MRAP,LOC124905009,MRAP-AS1,URB1,SNORA80A
27*	dup(10)(p12.1)	26240001-26380000	0.14Mb	1	GAD2	GAD2
	dup(15)(q12)	25840001-26420000	0.58Mb	12	ATP10A, et al.	ATP10A,MIR4715,ATP10A-DT,LINC02346,MRPS18CP5,LOC124900363,TRE-TTC2-2,LOC105370739,LINC00929,LOC124903568,LINC02248,LOC105370740
29*	del(16)(p12.2)	21940001-22380000	0.44Mb	17	PDZD9, et al.	ABCA3P1,UQCRC2,PDZD9,LOC100420644,LOC100420536,MOSMO,LOC124903665,LOC105371129,VWA3A,SDR42E2,LOC124903666,TRL-TAG3-1,EEF2K,TRL-AAG2-4,POLR3E,LOC124903664,CDR2
