# Supplementary material for: Copy number variations (CNVs) and karyotyping analysis in males with azoospermia and oligospermia
Source: BMC Med Genomics. 2023 Sep 8;16:213. doi: 10.1186/s12920-023-01652-2 (PMC10485952; doi:10.1186/s12920-023-01652-2)
Supplement: Supplementary file 2 — Supplementary Material 2: Excel 2 [file 12920_2023_1652_MOESM2_ESM.xlsx]

## Sheet: Sheet1
24 males with azoospermia and oligospermia with chromosome X microduplication CNVs and the involved all genes.
Cases	Chromosomal location	Start-End position	Size (Mb)	azoospermia	oligospermia	Number of RefSeq Genes	CNVs covered genes	CNVs covered genes
1	dup(X)(p11.21)	56780001-57080000	0.3Mb		1	3	NBDY,et al	NBDY,SPIN3,SPIN2P1
2	dup(X)(p21.1p11.4)	37440001-37980000	0.54Mb	1		13	PRRG1, et al	PRRG1,LOC100420326,FTH1P19,FTH1P27,FAM47DP,LANCL3,XK,H2AL1SP,CYBB,DYNLT3,RNU6-49P,SYTL5,SC4MOP
3	dupXp22.31	7480001-7820000	0.34Mb	1		0
4*	dupXp22.31	6460001-7220000	0.76Mb	1		6	VCX3A,et al	VCX3A,PUDP,RPS27AP17,LOC107987331,STS,MIR4767
5*	dup(X)(p22.31)	7760001-8280000	0.52Mb	1		6	VCX, et al	VCX,PNPLA4,LOC107985675,MIR651,VCX2,LOC107985676
6	dup(X)(p22.31)	6140001-6420000	0.28Mb		1	3	NLGN4X, etal	NLGN4X, LOC105373156, MIR4770
7	dup(X)(p22.31)	6460001-7040000	0.58Mb	1		4	VCX3A, et al	VCX3A,PUDP,RPS27AP17,LOC107987331
8*	dup(X)(p22.31)	6540000-7060000	0.52Mb	1		3	PUDP, et al	PUDP,RPS27AP17,LOC107987331
9*	dup(X)(p22.33)	3460001-3860000	0.4Mb	1		9	SNORA48B, et al	SNORA48B,RNU6-114P,PRKX,RNU6-146P,PRKX-AS1,RPS27AP20,LOC389906,TRI-GAT1-1,FAM239A
10	dup(X)(p22.33)	3500001-3840000	0.34Mb		1	8	SNORA48B, et al	SNORA48B,RNU6-114P,PRKX,RNU6-146P,PRKX-AS1,RPS27AP20,LOC389906,TRI-GAT1-1
11	dup(X)(p22.33)	3480001-3860000	0.38Mb		1	9	SNORA48B, et al	SNORA48B,RNU6-114P,PRKX,RNU6-146P,PRKX-AS1,RPS27AP20,LOC389906,TRI-GAT1-1,FAM239A
12*	dup(X)(q11.2)	63220001-63420000	0.2Mb	1		6	SPIN4, et al	LOC105377212,LOC100533730,SPIN4-AS1,CBX1P1,LOC112268310,SPIN4
13	dup(X)(q21.1)	77320001-78260000	0.94Mb		1	15	FGF16, et al	SPRYD7P1,FGF16,ATRX,FABP5P15,MAGT1,RNU6-854P,RN7SL460P,COX7B,ATP7A,LOC101241901,PGAM4,PGK1,TAF9B,FNDC3CP,LOC107985669
14	dup(X)(q21.1)	78860001-79160000	0.3Mb	1		4	P2RY10, et al	MIR4328,P2RY10,P2RY10BP,GPR174
15*	dup(X)(q21.31)	86280001-86380000	0.1Mb		1	2	DACH2, et al	DACH2,GEMIN8P3
16	dup(X)(q21.33)	94080001-94240000	0.16Mb	1		0
17	dup(X)(q21.33)	95120001-95520000	0.40Mb	1		1	CALM1P1	CALM1P1
18*	dup(X)(q25)	122880001-123140000	0.26Mb	1		1	MRRFP1	MRRFP1
19	dup(X)(q26.3)	133860000-134200000	0.34Mb	1		9	GPC3, et al	GPC3,GPC3-AS1,TIMM8BP2,MIR363,MIR92A2,MIR19B2,MIR20B,MIR18B,MIR106A
20*	dupXq26.3	136000001-136540000	0.54Mb	1		10	ADGRG4, et al	SLC9A6,GAPDH67,E2F6P4,FHL1,MAP7D3,STK24P1,ADGRG4,BRS3,HTATSF1,VGLL1
21	dup(X)(q27.2)	140340001-140680000	0.34Mb		1	4	SOX3, et al	EEDP1,RPS17P17,SOX3,LOC105373344
22	dup(X)q27.2	140360000-140780000	0.42Mb		1	6	SOX3, et al	EEDP1,RPS17P17,SOX3,LOC105373344,LOC101928833,LINC00632
23	dup(X)(q28)	152220000-152520000	0.30Mb	1		6	GABRA3, et al	GABRA3,RNU6-764P,MIR105-1,MIR767,MIR105-2,KRT8P8
24	dup(X)(q28)	148880000-150140000	1.26Mb		1	27	HSFX2, et al	AFF2,LOC107985667,IDS,IDS2,IDSP1,LINC00893,EOLA1,HSFX3,MAGEA9B,HSFX2,TMEM185A,LOC100420321,MAGEA11,LOC100420322,LOC100420334,TMEM185AP1,HSFX1,MAGEA9,MAGEA7P,DUTP4,LINC00850,MAGEA8-AS1,MAGEA8,EOLA2,HSFX4,LINC00894,LOC643015

## Sheet: Sheet2
Others chromosomal microdeletion and microduplication CNVs accompanied with chromosome X and the involved all genes.
Cases	Chromosomal location	Start-End position	Size (Mb)	Number of RefSeq Genes	CNVs covered genes	CNVs covered genes
4*	dup2q32.1	188820001-189220000	0.40Mb	7	COL3A1, et al	LOC105373791,COL3A1,MIR1245A,MIR1245B,MIR3606,COL5A2,MIR3129
	dup7q34	141720001-141980000	0.26Mb	20	WEE2, et al	WEE2-AS1,WEE2,RNU1-82P,SSBP1,TAS2R3,TAS2R4,TAS2R6P,TAS2R5,MTCO1P55,MTND2P5,NMTRQ-TTG2-1,MTND1P3,MYL6P4,PRSS37,OR9A3P,OR9A1P,OR9N1P,OR9A4,CLEC5A,TAS2R38	Novel compound heterozygous mutations in WEE2 causes female infertility and fertilization failure
5*	dup(16)(p13.11)	15040001-16260000	1.22 Mb	31	PDXDC1,et.al	PDXDC1,NTAN1,RRN3,LOC100505915,NPIPP1,PKD1P6-NPIPP1,PKD1P6,MIR6511B2,MIR3180-4,LOC105371096,LOC105371097,LOC107987241,LOC105371103,NPIPA5,MPV17L,BMERB1,LOC105371102,MARF1,MIR6506,NDE1,MIR484,MYH11,CEP20,RNU6-213P,LOC107984869,RPL15P20,ABCC1,RPL17P40,ABCC6,LOC105371100,NPMO3
8*	dup(2)(q32.3)	195640001-196160000	0.52Mb	8	SLC39A10, et al	SLC39A10,RNU6-915P,DHAH7,LOC107985972,LOC105373819,E2F3P2,LOC100420572,STK17B
9*	dup(X)(q28)	154620000-154780000	0.16Mb	12	CTAG2, et al	ATF4P1,FAM223B,IKBKGP1,CTAG2,LOC105373387,OR3B1P,GAB3,DKC1,SNORA36A,MIR664B,SNORA56,MPP1
12*	dup(Y)(q11.221)	16160000-16500000	0.34Mb	2	RNU6-109P, et al	RNU6-109P,RNU6-184P
15*	del(X)(p21.1)	35620001-36260000	0.64Mb	8	SIAH1P1, et al	SIAH1P1,LOC100420325,LOC100421602,NFYCP1,MAGEB16,CFAP47,RNU6-641P,HMGB1P16
18*	del(4)(p16.3)	40001-260000	0.22Mb	6	ZNF595, et al	LOC105374377,ZNF595,LOC100129037,ZNF718,LOC100288172,ZNF876P
20*	del14q21.2	45700001-45960000	0.26Mb	3	LINC02303, et al	LINC02303,LOC105370478,LOC105378177
