# Supplementary material for: Copy number variations (CNVs) and karyotyping analysis in males with azoospermia and oligospermia
Source: BMC Med Genomics. 2023 Sep 8;16:213. doi: 10.1186/s12920-023-01652-2 (PMC10485952; doi:10.1186/s12920-023-01652-2)
Supplement: Supplementary file 3 — Supplementary Material 3: Excel 3 [file 12920_2023_1652_MOESM3_ESM.xlsx]

## Sheet: sheet 1
35 males with azoospermia and oligospermia with chromosome Y microdeletion CNVs and the involved all genes.
Chromosomal location	Start-End position	region of AZF	azoospermia	oligospermia	Number of RefSeq Genes	CNVs covered genes	CNVs covered genes
Yq11.21	14440001-15220000	AZFa	1		5	NLGN4Y, et al.	NLGN4Y	AGKP1	NLGN4Y-AS1	MED13P1	CYCSP46
Yq11.21q11.221	14440001-15220000	AZFa	1		5	NLGN4Y, et al.	NLGN4Y	AGKP1	NLGN4Y-AS1	MED13P1	CYCSP46
Yq11.21q11.221	14440001-15260000	AZFa	1		5	NLGN4Y, et al.	NLGN4Y	AGKP1	NLGN4Y-AS1	MED13P1	CYCSP46
Yq11.21q11.221	14440001-15220000	AZFa	1		5	NLGN4Y, et al.	NLGN4Y	AGKP1	NLGN4Y-AS1	MED13P1	CYCSP46
Yq11.21	14420001-15220000	AZFa	1		5	NLGN4Y, et al.	NLGN4Y	AGKP1	NLGN4Y-AS1	MED13P1	CYCSP46
Yq11.222q11.223	21000000-23920000	AZFb	1		94	TTTY5, et al.	TOMM22P1	LOC105377225	NEFLP1	LOC107987346	LOC107987347	RBMY2SP	PRORY	RBMY2EP	RBMY2TP	TSPY14P	RBMY1HP	RBMY1B	RBMY1A1	TTTY13	ELOCP5	CDY10P	USP9YP3	USP9YP8	CDY11P	LOC105377236	OFD1P16Y	LOC105377237	RBMY1D	RBMY1E	RBMY2AP	OFD1P8Y	LOC107987356	HSFY5P	USP9YP17	CDY12P	ELOCP15	PRY2	LOC102725532	TTTY6B	RBMY1F	TSPY23P	RBMY2UP	RBMY1KP	TTTY5	TSPY22P	RBMY2FP	LOC100652931	TTTY25P
Yq11.222q11.223	21000000-23920000	AZFb	1		94	TTTY5, et al.	TOMM22P1	LOC105377225	NEFLP1	LOC107987346	LOC107987347	RBMY2SP	PRORY	RBMY2EP	RBMY2TP	TSPY14P	RBMY1HP	RBMY1B	RBMY1A1	TTTY13	ELOCP5	CDY10P	USP9YP3	USP9YP8	CDY11P	LOC105377236	OFD1P16Y	LOC105377237	RBMY1D	RBMY1E	RBMY2AP	OFD1P8Y	LOC107987356	HSFY5P	USP9YP17	CDY12P	ELOCP15	PRY2	LOC102725532	TTTY6B	RBMY1F	TSPY23P	RBMY2UP	RBMY1KP	TTTY5	TSPY22P	RBMY2FP	LOC100652931	TTTY25P
Yq11.222q11.223	21000000-23920000	AZFb	1		94	TTTY5, et al.	TOMM22P1	LOC105377225	NEFLP1	LOC107987346	LOC107987347	RBMY2SP	PRORY	RBMY2EP	RBMY2TP	TSPY14P	RBMY1HP	RBMY1B	RBMY1A1	TTTY13	ELOCP5	CDY10P	USP9YP3	USP9YP8	CDY11P	LOC105377236	OFD1P16Y	LOC105377237	RBMY1D	RBMY1E	RBMY2AP	OFD1P8Y	LOC107987356	HSFY5P	USP9YP17	CDY12P	ELOCP15	PRY2	LOC102725532	TTTY6B	RBMY1F	TSPY23P	RBMY2UP	RBMY1KP	TTTY5	TSPY22P	RBMY2FP	LOC100652931	TTTY25P
Yq11.222q11.223	20820001-23600000	AZFb	1		79	TTTY5, et al.	HSFY4P	GAPDHP17	TMEM167AP1	TOMM22P1	LOC105377225	NEFLP1	LOC107987346	LOC107987347	RBMY2SP	PRORY	RBMY2EP	RBMY2TP	TSPY14P	RBMY1HP	RBMY1B	RBMY1A1	TTTY13	ELOCP5	CDY10P	USP9YP3	USP9YP8	CDY11P	LOC105377236	OFD1P16Y	LOC105377237	RBMY1D	RBMY1E	RBMY2AP	OFD1P8Y	LOC107987356	HSFY5P	USP9YP17	CDY12P	ELOCP15	PRY2	LOC102725532	TTTY6B	RBMY1F	TSPY23P	RBMY2UP	RBMY1KP	TTTY5	TSPY22P
Yq11.222q11.223	20800000-24520000	AZFb	1		130	TTTY5, et al.	HSFY4P	GAPDHP17	TMEM167AP1	TOMM22P1	LOC105377225	NEFLP1	LOC107987346	LOC107987347	RBMY2SP	PRORY	RBMY2EP	RBMY2TP	TSPY14P	RBMY1HP	RBMY1B	RBMY1A1	TTTY13	ELOCP5	CDY10P	USP9YP3	USP9YP8	CDY11P	LOC105377236	OFD1P16Y	LOC105377237	RBMY1D	RBMY1E	RBMY2AP	OFD1P8Y	LOC107987356	HSFY5P	USP9YP17	CDY12P	ELOCP15	PRY2	LOC102725532	TTTY6B	RBMY1F	TSPY23P	RBMY2UP	RBMY1KP	TTTY5	TSPY22P
Yq11.222q11.223	21020001-24520000	AZFb	1		127	TTTY5, et al.	TOMM22P1	LOC105377225	NEFLP1	LOC107987346	LOC107987347	RBMY2SP	PRORY	RBMY2EP	RBMY2TP	TSPY14P	RBMY1HP	RBMY1B	RBMY1A1	TTTY13	ELOCP5	CDY10P	USP9YP3	USP9YP8	CDY11P	LOC105377236	OFD1P16Y	LOC105377237	RBMY1D	RBMY1E	RBMY2AP	OFD1P8Y	LOC107987356	HSFY5P	USP9YP17	CDY12P	ELOCP15	PRY2	LOC102725532	TTTY6B	RBMY1F	TSPY23P	RBMY2UP	RBMY1KP	TTTY5	TSPY22P	RBMY2FP	LOC100652931	TTTY25P
Yq11.222q12	21020001-28820000	AZFc	1		209	DAZ1, et al.	TOMM22P1	LOC105377225	NEFLP1	LOC107987346	LOC107987347	RBMY2SP	PRORY	RBMY2EP	RBMY2TP	TSPY14P	RBMY1HP	RBMY1B	RBMY1A1	TTTY13	ELOCP5	CDY10P	USP9YP3	USP9YP8	CDY11P	LOC105377236	OFD1P16Y	LOC105377237	RBMY1D	RBMY1E	RBMY2AP	OFD1P8Y	LOC107987356	HSFY5P	USP9YP17	CDY12P	ELOCP15	PRY2	LOC102725532	TTTY6B	RBMY1F	TSPY23P	RBMY2UP	RBMY1KP	TTTY5	TSPY22P	RBMY2FP	LOC100652931	TTTY25P
Yq11.222q12	21020001-28820000	AZFc	1		209	DAZ1, et al.	TOMM22P1	LOC105377225	NEFLP1	LOC107987346	LOC107987347	RBMY2SP	PRORY	RBMY2EP	RBMY2TP	TSPY14P	RBMY1HP	RBMY1B	RBMY1A1	TTTY13	ELOCP5	CDY10P	USP9YP3	USP9YP8	CDY11P	LOC105377236	OFD1P16Y	LOC105377237	RBMY1D	RBMY1E	RBMY2AP	OFD1P8Y	LOC107987356	HSFY5P	USP9YP17	CDY12P	ELOCP15	PRY2	LOC102725532	TTTY6B	RBMY1F	TSPY23P	RBMY2UP	RBMY1KP	TTTY5	TSPY22P	RBMY2FP	LOC100652931	TTTY25P
Yq11.1q12	13120000-28820000	AZF	1		341	TTTY5, et al.	LOC112268312	TAB3P1	DPPA2P1	UTY	PSMA6P1	MIR12120	TMSB4Y	PSIP1P2	ANOS2P	VCY	VCY1B	PNPLA4P1	LOC100379236	NLGN4Y	AGKP1	NLGN4Y-AS1	MED13P1	CYCSP46	LOC107987355	PUDPP1	STSP1	LOC124900508	RNU6-109P	RNU6-184P	SURF6P1	ELOCP35	FAM41AY1	TUBB1P2	LOC105377217	RNA5SP520	RNA5SP521	FAM224B	CLUHP1	TAF9P1	LOC105377218	LOC124905302	CDY5P	ELOCP36	PRYP1	ACTG1P2	XKRY	USP9YP23	USP9YP27
Yq11.1q12	13120000-28820000	AZF	1		341	TTTY5, et al.	LOC112268312	TAB3P1	DPPA2P1	UTY	PSMA6P1	MIR12120	TMSB4Y	PSIP1P2	ANOS2P	VCY	VCY1B	PNPLA4P1	LOC100379236	NLGN4Y	AGKP1	NLGN4Y-AS1	MED13P1	CYCSP46	LOC107987355	PUDPP1	STSP1	LOC124900508	RNU6-109P	RNU6-184P	SURF6P1	ELOCP35	FAM41AY1	TUBB1P2	LOC105377217	RNA5SP520	RNA5SP521	FAM224B	CLUHP1	TAF9P1	LOC105377218	LOC124905302	CDY5P	ELOCP36	PRYP1	ACTG1P2	XKRY	USP9YP23	USP9YP27
Yp11.2q12	9440001-28820000	AZF	1		420	USP9Y, et al.	FAM197Y5	TSPY1	FAM197Y4	TSPY9	FAM197Y3	TSPY6P	FAM197Y2	TSPY10	TSPY15P	RBMY3AP	TSPY25P	TSPY16P	TTTY8	TTTY7B	TTTY21	TTTY2	TTTY1	LOC107987342	TTTY22	RBMY2NP	TSPY18P	TSPY13P	TTTY23	RBMY2OP	RBMY2QP	TSPY20P	TSPY5P	RNA5SP518	RNA5SP519	MRPL57P10	DUX4L31	PCMTD1P1	CDC27P2	LOC101059962	RNA18SP2	RNA5-8SP6	CDRT15P10	LOC100419952	LOC107987335	MTCO3P37	MTCO1P37	TEKT4P1	SOWAHCP1
Yq11.21q12	13460001-28820000	AZF	1		337	DAZ1, et al.	UTY	MIR12120	TMSB4Y	PSIP1P2	ANOS2P	VCY	VCY1B	PNPLA4P1	LOC100379236	NLGN4Y	AGKP1	NLGN4Y-AS1	MED13P1	CYCSP46	LOC107987355	PUDPP1	STSP1	LOC124900508	RNU6-109P	RNU6-184P	SURF6P1	ELOCP35	FAM41AY1	TUBB1P2	LOC105377217	RNA5SP520	RNA5SP521	FAM224B	CLUHP1	TAF9P1	LOC105377218	LOC124905302	CDY5P	ELOCP36	PRYP1	ACTG1P2	XKRY	USP9YP23	USP9YP27	RNU1-128P	TRAPPC2P3	OFD1P1Y	ELOCP6
Yq11.21	13440001-28820000	AZF	1		337	DAZ1, et al.	UTY	MIR12120	TMSB4Y	PSIP1P2	ANOS2P	VCY	VCY1B	PNPLA4P1	LOC100379236	NLGN4Y	AGKP1	NLGN4Y-AS1	MED13P1	CYCSP46	LOC107987355	PUDPP1	STSP1	LOC124900508	RNU6-109P	RNU6-184P	SURF6P1	ELOCP35	FAM41AY1	TUBB1P2	LOC105377217	RNA5SP520	RNA5SP521	FAM224B	CLUHP1	TAF9P1	LOC105377218	LOC124905302	CDY5P	ELOCP36	PRYP1	ACTG1P2	XKRY	USP9YP23	USP9YP27	RNU1-128P	TRAPPC2P3	OFD1P1Y	ELOCP6
Yq11.222q12	21020001-28820000	AZFb+AZFc	1		209	TTTY5, et al.	TOMM22P1	LOC105377225	NEFLP1	LOC107987346	LOC107987347	RBMY2SP	PRORY	RBMY2EP	RBMY2TP	TSPY14P	RBMY1HP	RBMY1B	RBMY1A1	TTTY13	ELOCP5	CDY10P	USP9YP3	USP9YP8	CDY11P	LOC105377236	OFD1P16Y	LOC105377237	RBMY1D	RBMY1E	RBMY2AP	OFD1P8Y	LOC107987356	HSFY5P	USP9YP17	CDY12P	ELOCP15	PRY2	LOC102725532	TTTY6B	RBMY1F	TSPY23P	RBMY2UP	RBMY1KP	TTTY5	TSPY22P	RBMY2FP	LOC100652931	TTTY25P
Yq11.222q12	21000000-28820000	AZFb+AZFc	1		209	TTTY5, et al.	TOMM22P1	LOC105377225	NEFLP1	LOC107987346	LOC107987347	RBMY2SP	PRORY	RBMY2EP	RBMY2TP	TSPY14P	RBMY1HP	RBMY1B	RBMY1A1	TTTY13	ELOCP5	CDY10P	USP9YP3	USP9YP8	CDY11P	LOC105377236	OFD1P16Y	LOC105377237	RBMY1D	RBMY1E	RBMY2AP	OFD1P8Y	LOC107987356	HSFY5P	USP9YP17	CDY12P	ELOCP15	PRY2	LOC102725532	TTTY6B	RBMY1F	TSPY23P	RBMY2UP	RBMY1KP	TTTY5	TSPY22P	RBMY2FP	LOC100652931	TTTY25P
Yq11.222q12	21000000-28820000	AZFb+AZFc	1		209	TTTY5, et al.	TOMM22P1	LOC105377225	NEFLP1	LOC107987346	LOC107987347	RBMY2SP	PRORY	RBMY2EP	RBMY2TP	TSPY14P	RBMY1HP	RBMY1B	RBMY1A1	TTTY13	ELOCP5	CDY10P	USP9YP3	USP9YP8	CDY11P	LOC105377236	OFD1P16Y	LOC105377237	RBMY1D	RBMY1E	RBMY2AP	OFD1P8Y	LOC107987356	HSFY5P	USP9YP17	CDY12P	ELOCP15	PRY2	LOC102725532	TTTY6B	RBMY1F	TSPY23P	RBMY2UP	RBMY1KP	TTTY5	TSPY22P	RBMY2FP	LOC100652931	TTTY25P
Yq11.222q12	21020001-28820000	AZFb+AZFc	1		209	TTTY5, et al.	TOMM22P1	LOC105377225	NEFLP1	LOC107987346	LOC107987347	RBMY2SP	PRORY	RBMY2EP	RBMY2TP	TSPY14P	RBMY1HP	RBMY1B	RBMY1A1	TTTY13	ELOCP5	CDY10P	USP9YP3	USP9YP8	CDY11P	LOC105377236	OFD1P16Y	LOC105377237	RBMY1D	RBMY1E	RBMY2AP	OFD1P8Y	LOC107987356	HSFY5P	USP9YP17	CDY12P	ELOCP15	PRY2	LOC102725532	TTTY6B	RBMY1F	TSPY23P	RBMY2UP	RBMY1KP	TTTY5	TSPY22P	RBMY2FP	LOC100652931	TTTY25P
Yq11.222q11.23	20800000_28800000	AZFb+AZFc	1		212	TTTY5, et al.	HSFY4P	GAPDHP17	TMEM167AP1	TOMM22P1	LOC105377225	NEFLP1	LOC107987346	LOC107987347	RBMY2SP	PRORY	RBMY2EP	RBMY2TP	TSPY14P	RBMY1HP	RBMY1B	RBMY1A1	TTTY13	ELOCP5	CDY10P	USP9YP3	USP9YP8	CDY11P	LOC105377236	OFD1P16Y	LOC105377237	RBMY1D	RBMY1E	RBMY2AP	OFD1P8Y	LOC107987356	HSFY5P	USP9YP17	CDY12P	ELOCP15	PRY2	LOC102725532	TTTY6B	RBMY1F	TSPY23P	RBMY2UP	RBMY1KP	TTTY5	TSPY22P
del(Y)(q11.221q12)	16160001-28820000	AZFb+AZFc	1		319	TTTY5, et al.	RNU6-109P	RNU6-184P	SURF6P1	ELOCP35	FAM41AY1	TUBB1P2	LOC105377217	RNA5SP520	RNA5SP521	FAM224B	CLUHP1	TAF9P1	LOC105377218	LOC124905302	CDY5P	ELOCP36	PRYP1	ACTG1P2	XKRY	USP9YP23	USP9YP27	RNU1-128P	TRAPPC2P3	OFD1P1Y	ELOCP6	CDY2B	CDY6P	USP9YP7	USP9YP6	CDY7P	USP9YP34	USP9YP32	CDY8P	CDY2A	ELOCP12	OFD1P2Y	TRAPPC2P8	USP9YP15	RNU1-95P	USP9YP16	XKRY2	ACTG1P11	PRYP2
del(Y)(p11.32q12)(mos), 45,X[60%]/46,XY[40%]	1-59373566		1		589	DAZ1, et al.	LOC124905300	PLCXD1	GTPBP6	LINC00685	PPP2R3B	LOC102724521	FABP5P13	KRT18P53	SHOX	RPL14P5	LOC100418703	LOC652608	CRLF2	CSF2RA	LOC124905238	MIR3690	RNA5SP498	IL3RA	LOC101928032	SLC25A6	LOC105373102	LINC00106	ASMTL-AS1	ASMTL	P2RY8	AKAP17A	ASMT	LINC02968	LOC105379413	LOC107985677	DHRSX	LOC124905239	ZBED1	LOC101928092	MIR6089	CD99P1	LINC00102	CD99	XGY2	RNU6-1334P	SRY	RNASEH2CP1	TOMM22P2
del(Y)(p11.32q12)(mos), 45,X[60%]/46,XY[40%]	1-59373566		1		589	DAZ1, et al.	LOC124905300	PLCXD1	GTPBP6	LINC00685	PPP2R3B	LOC102724521	FABP5P13	KRT18P53	SHOX	RPL14P5	LOC100418703	LOC652608	CRLF2	CSF2RA	LOC124905238	MIR3690	RNA5SP498	IL3RA	LOC101928032	SLC25A6	LOC105373102	LINC00106	ASMTL-AS1	ASMTL	P2RY8	AKAP17A	ASMT	LINC02968	LOC105379413	LOC107985677	DHRSX	LOC124905239	ZBED1	LOC101928092	MIR6089	CD99P1	LINC00102	CD99	XGY2	RNU6-1334P	SRY	RNASEH2CP1	TOMM22P2
del(Y)(p11.32q12)(mos), 45,X[60%]/46,XY[40%]	1-59373566		1		589	DAZ1, et al.	LOC124905300	PLCXD1	GTPBP6	LINC00685	PPP2R3B	LOC102724521	FABP5P13	KRT18P53	SHOX	RPL14P5	LOC100418703	LOC652608	CRLF2	CSF2RA	LOC124905238	MIR3690	RNA5SP498	IL3RA	LOC101928032	SLC25A6	LOC105373102	LINC00106	ASMTL-AS1	ASMTL	P2RY8	AKAP17A	ASMT	LINC02968	LOC105379413	LOC107985677	DHRSX	LOC124905239	ZBED1	LOC101928092	MIR6089	CD99P1	LINC00102	CD99	XGY2	RNU6-1334P	SRY	RNASEH2CP1	TOMM22P2
del(Y)(p11.32q12)(mos), 45,X[60%]/46,XY[40%]	1-59373566		1		589	DAZ1, et al.	LOC124905300	PLCXD1	GTPBP6	LINC00685	PPP2R3B	LOC102724521	FABP5P13	KRT18P53	SHOX	RPL14P5	LOC100418703	LOC652608	CRLF2	CSF2RA	LOC124905238	MIR3690	RNA5SP498	IL3RA	LOC101928032	SLC25A6	LOC105373102	LINC00106	ASMTL-AS1	ASMTL	P2RY8	AKAP17A	ASMT	LINC02968	LOC105379413	LOC107985677	DHRSX	LOC124905239	ZBED1	LOC101928092	MIR6089	CD99P1	LINC00102	CD99	XGY2	RNU6-1334P	SRY	RNASEH2CP1	TOMM22P2
Yp11.2	6700001-8920000			1	52	TTTY12, et al.	SRIP3	GOT2P5	AMELY	ATP5PFP1	TBL1Y	FAM199YP	GPR143P	PRKY	RN7SKP282	RNU6-941P	RNU6-521P	LOC107987338	TTTY26P	RBMY2HP	TSPY12P	TTTY16	RFTN1P1	LOC107987339	TTTY12	LOC105377229	TRIM60P1Y	ZNF92P1Y	TRIM60P2Y	ZNF736P8Y	BPY2DP	ZNF736P7Y	ZNF736P9Y	RBMY2JP	FAM8A7P	TTTY30P	RBMY2KP	TSPY24P	ZNF736P6Y	MTND6P1	MTCYBP1	MTND1P1	NMTRQ-TTG8-1	MTND2P3	LOC105377231	TRIM60P3Y	ZNF736P10Y	TTTY27P	LOC105377232
Yq11.21q11.221	14440001-15260000		1		6	NLGN4Y, et al	NLGN4Y	AGKP1	NLGN4Y-AS1	MED13P1	CYCSP46	LOC107987355
Yq11.223	24360001-24500000			1	5	TTTY17B, et al.	RPL41P7	RBMY2XP	LOC107987350	TTTY17B	TRIM60P5Y
Yq11.223*dup(20)(p12.1)(16920001-17460000), 0.54Mb	24360001-24460000		1		3	RPL41P7, et al.	RPL41P7	RBMY2XP	LOC107987350
Yq11.223*dup(7)(q36.2) (152960001-153400000), 0.44Mb	24360001-24520000		1		6	TTTY17B, et al.	RPL41P7	RBMY2XP	LOC107987350	TTTY17B	TRIM60P5Y	ZNF736P12Y
del(Y)(p11.2)	7100001-7440000			1	6	PRKY, et al.	TBL1Y	GPR143P	PRKY	RN7SKP282	RNU6-941P	RNU6-521P
del(Y)(p11.31p11.2)(mos)	2640001-11200000			1	167	TTTY12, et al.	CD99P1	CD99	XGY2	RNU6-1334P	SRY	RNASEH2CP1	TOMM22P2	RPS4Y1	HSFY3P	NAP1L1P2	ZFY	ZFY-AS1	EEF1A1P41	LINC00278	AGPAT5P1	PRRC2CP1	TGIF2LY	USP12PY	RNF19BPY	LOC105377227	LOC100533723	UBE2V1P3	RNU6-303P	MIR9985	SERBP1P2	PCDH11Y	RNU2-57P	VDAC1P6	EIF4A1P2	KRT18P10	SNX3P1Y	RPL26P37	TUSC2P1	DLGAP5P1	TTTY23B	TSPY2	FAM197Y9	TSPY11P	TSPY19P	RBMY2GP	LINC00280	LOC107987353	TTTY1B
[truncated: 546 more columns]

## Sheet: sheet 2
Others chromosomal microduplication CNVs accompanied with chromosome Y and the involved all genes.
	Start-End position	Size (Mb)	azoospermia	oligospermia	Number of RefSeq Genes	CNVs covered genes
Yq11.223*dup(20)(p12.1)(16920001-17460000), 0.54Mb	16920001-17460000	0.54M	Yes		7	LOC124904984	LOC105372544	RNU6-27P	RNU1-131P	LOC105372545	PCSK2	LOC105372546
Yq11.223*dup(7)(q36.2) (152960001-153400000), 0.44Mb	152960001-153400000	0.44M	Yes		4	LOC124901802	LOC102723686	LOC105375577	LINC01287
